# Supplementary material for: Analysing interventions designed to reduce tuberculosis-related stigma: A scoping review
Source: PLOS Glob Public Health. 2022 Oct 19;2(10):e0000989. doi: 10.1371/journal.pgph.0000989 (PMC10022226; doi:10.1371/journal.pgph.0000989)
Supplement: S4 Appendix — (XLSX) [file pgph.0000989.s004.xlsx]

## Sheet: Sheet1
Publication Details				Study Location										Study Design												Specification of intervention							Stigma					Implementation Outcomes
																																			Type of stigma domain (X in domains which are applicable)													TIDiER Intervention Specification
authors	pubyear	journal		country	disease	dishiv	dismh	dislep	disstd	distb	disepi	dispod	dislf	studyq		studydesign			imptrialtype	impstage	isframework	studyyears	studypop	studypopcom	studypoppat													isaccept	isadopt	isapprop	iscost	isfeasib	isfidel	ispenet	issustain	isobjective	isinstrum
Authors	Year	Journal	Title	Country/ies	Context (urban or rural)	HIV/AIDS	Mental Health	Leprosy	STDs/STIs	TB	Epilepsy	Podoconiosis	Lymphatic Filariasis	Aims	Prospective/Retrospective	Design	Data collection	Intervention description	Trial type (type 1, 2, 3, implementation)	Stage of Implementation (pilot, scale-up, at scale, de-imp)	Stage of cascade of care	Years of Data Collection	Study Population	Sample Size	Analysis Methods	Actor	Action	Target of the action	Temporality	Dose	Implmentation outcome(s) affected	Justification	Type of Stigma Measured	Method of Measurement (i.e. stigma assessment tool)	Driver	Facilitator	Manifesation	Acceptability	Adoption	Appropriateness	Cost	Feasibility	Fidelity	Penetration	Sustainability	Implementation outcomes specified in study objectives?	Used standardized measure of imp. outcome?	Why? Rationale, Theory, or Goal (YES/NO)	What? Materials Used (YES/NO)
Acha-2007	2007	Global Public Health	Psychosocial support groups for patients with multidrug-resistant tuberculosis: Five years of experience	Peru	Mixed									To observe the impact of 5 years of a psychosocial support group intervention for patients with MDR-TB in Peru	Prospective	Primary Qualitative	participant observation, informal focus group, session summaries, transcripts (20% of sessions) and field notes	Psychosocial support group (four components 1. support groups 2.recreational excursions 3. symbolic celebrations 4. family workshops)	Type 1	Pilot	treatment	5	MDR-TB patients	285	Descriptive	X	X	X	X	X	X	X	Internal, anticipated	n/a	X	X	x	X	X	X	X	X	X		X			YES	NO
Balogun-2014	2014	The American journal of tropical medicine and hygiene	Trained Community Volunteers Improve Tuberculosis Knowledge and Attitudes Among Adults in a Periurban Community in Southwest Nigeria	Nigeria	Peri-urban	1								To determine the effect of a community based intervention on imporoving TB knowledge, attitudes and preventive practices amoung adults in Idi Araba	Prospective	Quasi-experimental	Questionairre	2 day training for Community Volunteers on community TB care	Type 1	Pilot	N/a	<1	community members	252	Univariate and multivariate analysis	X	X	X	X	X	X		Stigma drivers: attitudes and misconceptions	Adapted WHO Advocacy, Commmunication and Social Mobilization Knowledge, Attitudes and Practice (KAP) survey questionairre	X		X									X	X	YES	YES
Bond-2017	2017	International Journal of Tuberculosis and Lung Disease	Secondary analysis of tuberculosis stigma data from a cluster randomised trial in Zambia and South Africa (ZAMSTAR)	Zambia and South Africa	Urban	1								To develop TB stigma items and evaluate changes in them in respose to a household intervention aimed at reducing TB transmission and prevalence but not tailored to reduce stigma	Prospective	Primary Quantitative	Structured questionaire	Household counselling	Type 1	Pilot	daignosis	2	TB affected households	1826 TB patients and 1235 adult members of their households	regression	X	X	X	X	X	X	X	Stigma drivers: blame and judgement	Refined TB stigma indicator set	X	X	X	X		X		X				X	X	YES	NO
Demissie-2003	2003	Social science &amp; medicine (1982)	Community tuberculosis care through "TB clubs" in rural North Ethiopia	Ethiopia	Rural	1								To assess the effectiveness of 'TB clubs' in improving compliance with TB treatment and their impact in improving societal attitudes assocaited with TB.	Prospective	quasi-experimental	cohort study and focus group discussion and an in-depth interviews	Tb clubs	Type 1	pilot	treatment	1	smear-positive TB patients	128 (64 control, 64 TB club)	multivariate analysis and thematic analysis	X	X	X	X	X	X		Stigma drivers: attitudes toward TB	n/a	X		X		X	X	X	X	X			X	X	YES	YES
Macq-2008	2008	BMC Public Health	Tackling tuberculosis patients' internalized social stigma through patient centred care: an intervention study in rural Nicaragua	Nicaragua	Rural	1								To conduct an intervention study comparing changes in internalized stigma and treatment outcome between a group of TB patients benefiting from a patientcentered interventions package including at least TB clubs and home visits, and a group control in rural Nicaragua.	Prospective	Quasi-experimental	Structured questionaire	Tb clubs and home visits	Type 1	pilot	treatment	1	AFB positive TB patients	268 (122 patients in intervention and 146 in control)	Univariate analysis	X	X	X					Internal and anticipated	Scale developed from Boyd Ritsher's scale for mental illness	X	X	X	X								X	X	YES	NO
Wilson-2016	2016	J Clin Tuberc Other Mycobact	Tuberculosis patient and family education through videography in El Salvador	El Salvador	Urban									To determine through an observational field pilot study if videography-based TB education program can be implemented in busy resource-limited outpatient TB clinic settings and improve both patient and family understanding of TB and its treatment, as well as, improve the efficiency of TB medical evaluations and corresponding contact investigations.	Prospective	Primary Quanitative	Interviews	videography	Type 1	Pilot	Diagnosis	2	Confirmed postive TB patients, family and contacts	1916 patients and family members	n/a	X	X	X	X	X	X		Stigma drivers: misconceptions	N/a	X		X	X		X	X	X			X	X	X	YES	YES
Wu-2009	2009	J Formos Med Assoc	Assessment of changes in knowledge and stigmatization following tuberculosis training workshops in taiwan	Taiwan	mixed								1	To investigate the changes in the levels of TB knowledge and the degree of stigmatization in first-line caregivers following attendance at a training course.	Prospective	Primary Quantitative	Survery	Educational workshop	Type 1	Pilot	Treatment	<1	public health workers and DOTS workers	1279, public health workers (n=444) or DOTS workers (n=815)	Multiple regression analysis,		X	X		X	X		N/a	Adapted Attribution Questionnaire - Items (AQ-S8) for Measures of Illness Stigma	X		X			X			X			X	X	YES	NO
Yassi-2019	2019	Journal of applied arts & health	An embodied exercise to address HIV- and tuberculosis related stigma of healthcare workers in Southern Africa	South Africa	Urban	1			1					To build on experience of using embodied theatrical techniques into staff TB education could increase the awareness of HCWs of the often deep-seated emotional reaction of staff to this disease by more specifically targeting stigma itself.	Prospective	Primary Qualitative	anonymous exit evaluation, anonymous follow-up questionnaires completed six months to one year later, in-depth discussions two years later	Participatory theatre	Type 1	Pilot	All	1	physicians, nurses, managers	78	descriptive	X	X	X	X	X	X	X	Stigma drivers and enacted stigma	N/A	X	X	X		X	X		X	X	X	X	X	X	YES	YES
Siegel-2015	2015	Glob Public Health	Workplace interventions to reduce HIV and TB stigma among health care workers - Where do we go from here?	South Africa	n/a									To assess the effectiveness of stigma reduction images on reducing TB and Hiv associated stigma	Prospective	Primary Quanitative	structured interview	stigma reduction campaign	Type 1	Pilot	all	4	HCWs	11 HCWs	descriptive		X	X			X		Stigma drivers : lack of confidentiality	n/a	X	X				X								YES	YES
[truncated: 6 more columns]
